# Supplementary material for: LC-MS/MS-Based Profiling of Tryptophan-Related Metabolites in Healthy Plant Foods
Source: Molecules. 2020 Jan 13;25(2):311. doi: 10.3390/molecules25020311 (PMC7024187; doi:10.3390/molecules25020311)
Supplement: Supplementary file 1 [file molecules-25-00311-s001.zip]

Archive with 1 entries (1 files):
- molecules-670533-SI.pdf
